# Supplementary material for: Genetic dissection of heat-responsive physiological traits to improve adaptation and increase yield potential in soft winter wheat
Source: BMC Genomics. 2020 Apr 20;21:315. doi: 10.1186/s12864-020-6717-7 (PMC7171738; doi:10.1186/s12864-020-6717-7)
Supplement: Supplementary file 8 — Additional file 8. Summary of all significant markers and their functional annotations associated with eight traits in SWAMP. [file 12864_2020_6717_MOESM8_ESM.csv]

Additional file 8: Summary of all significant markers and their functional annotations associated with eight traits in SWAMP.
Dataset	Trait	SNP	Chromosome	Position	Effect	PVE	Alleles	Gene-ID	Impact	Annotation
BLUEA	CT	S1A_247070535	1A	247070535	-0.227952809	3.050522027	C/T		MODIFIER
BLUEQ	CT	S1A_8137938	1A	8137938	0.253449382	3.164660721	C/T	TraesCS1A01G014900	MODIFIER	Serine/threonine-protein kinase
BLUEQ	CT	S1A_8137952	1A	8137952	-0.253449382	3.164660721	T/C	TraesCS1A01G014900	MODIFIER	Serine/threonine-protein kinase
BLUEQ	CT	S1A_8137961	1A	8137961	-0.253449382	3.164660721	C/A	TraesCS1A01G014900	MODIFIER	Serine/threonine-protein kinase
BLUEQ	CT	S1A_8137962	1A	8137962	-0.253449382	3.164660721	T/A	TraesCS1A01G014900	MODIFIER	Serine/threonine-protein kinase
BLUEQ	CT	S1B_441345254	1B	441345254	0.299483332	3.00884376	A/T		MODIFIER
BLUEC	CT	S1B_614716435	1B	614716435	0.346738991	3.447976439	A/C	TraesCS1B01G382500	MODERATE	Disease resistance protein (NBS-LRR class) family
BLUEC	CT	S1B_614716468	1B	614716468	-0.346738991	3.447976439	C/A	TraesCS1B01G382500	MODERATE	Disease resistance protein (NBS-LRR class) family
BLUEC	CT	S1B_614716473	1B	614716473	0.346738991	3.447976439	C/T	TraesCS1B01G382500	LOW	Disease resistance protein (NBS-LRR class) family
BLUEC	CT	S2A_86912112	2A	86912112	-0.22639057	3.377683866	G/T		MODIFIER
BLUEC	CT	S2B_405655056	2B	405655056	0.255199962	3.209209106	G/T	TraesCS2B01G291800	MODERATE	Protein phosphatase 2C containing protein
BLUEC	CT	S2B_582063509	2B	582063509	0.238823022	3.271208448	C/T		MODIFIER
BLUEA	CT	S2B_693094464	2B	693094464	-0.165128575	3.107791042	G/A	TraesCS2B01G496300	MODIFIER	BTB/POZ and MATH domain-containing protein 2
BLUEC	CT	S2B_693094464	2B	693094464	-0.244842658	3.837053172	G/A	TraesCS2B01G496300	MODIFIER	BTB/POZ and MATH domain-containing protein 2
BLUEA	CT	S2B_693094466	2B	693094466	-0.165128575	3.107791042	G/A	TraesCS2B01G496300	MODIFIER	BTB/POZ and MATH domain-containing protein 2
BLUEC	CT	S2B_693094466	2B	693094466	-0.244842658	3.837053172	G/A	TraesCS2B01G496300	MODIFIER	BTB/POZ and MATH domain-containing protein 2
BLUEC	CT	S2B_693094484	2B	693094484	-0.225058152	3.682307985	T/C	TraesCS2B01G496300	MODIFIER	BTB/POZ and MATH domain-containing protein 2
BLUEQ	CT	S2B_775343425	2B	775343425	-0.198914595	3.018578601	G/T	TraesCS2B01G588700	MODIFIER	Pentatricopeptide repeat-containing protein
BLUEQ	CT	S2B_777296997	2B	777296997	0.243546959	3.228081724	A/T		MODIFIER
BLUEQ	CT	S2D_121596663	2D	121596663	-0.292450184	3.045719756	T/A		MODIFIER
BLUEC	CT	S2D_406770615	2D	406770615	-0.312090456	3.112391493	T/C		MODIFIER
BLUEC	CT	S3A_101984674	3A	101984674	0.227223607	3.109262254	A/T		MODIFIER
BLUEC	CT	S3A_101984691	3A	101984691	0.227223607	3.109262254	A/G		MODIFIER
BLUEQ	CT	S3A_396305232	3A	396305232	0.333106086	3.7122721	T/A		MODIFIER
BLUEC	CT	S3A_609909640	3A	609909640	-0.2013365	4.113724143	G/A		MODIFIER
BLUEQ	CT	S3A_634131361	3A	634131361	-0.262189201	3.344352186	C/G		MODIFIER
BLUEQ	CT	S3A_714106393	3A	714106393	-0.418454497	4.252819287	C/G		MODIFIER
BLUEQ	CT	S3A_714106401	3A	714106401	-0.432713068	4.370737639	C/T		MODIFIER
BLUEQ	CT	S3A_714106418	3A	714106418	-0.418454497	4.252819287	C/G		MODIFIER
BLUEA	CT	S3A_7268184	3A	7268184	-0.164941791	3.202294105	G/A		MODIFIER
BLUEC	CT	S3A_732044855	3A	732044855	-0.381186838	3.060968071	C/T	TraesCS3A01G512400	LOW	Histidine decarboxylase
BLUEC	CT	S3A_732044892	3A	732044892	0.381186838	3.060968071	G/C	TraesCS3A01G512400	MODERATE	Histidine decarboxylase
BLUEC	CT	S3A_732044897	3A	732044897	0.381186838	3.060968071	G/C	TraesCS3A01G512400	LOW	Histidine decarboxylase
BLUEC	CT	S3A_89665722	3A	89665722	-0.214842726	3.045475655	T/C	TraesCS3A01G118100	MODIFIER	BTB/POZ domain-containing protein POB1
BLUEC	CT	S3A_93907397	3A	93907397	-0.265237036	3.076814303	T/A	TraesCS3A01G120200	MODIFIER	Valine--tRNA ligase
BLUEQ	CT	S3D_25042332	3D	25042332	-0.206909243	3.082183241	C/A		MODIFIER
BLUEQ	CT	S3D_590199868	3D	590199868	-0.279932294	3.369698628	A/T	TraesCS3D01G501100	MODIFIER	Protein kinase
BLUEC	CT	S4A_631565625	4A	631565625	-0.308981485	3.443275354	G/A	TraesCS4A01G358100	MODIFIER	Sentrin-specific protease
BLUEC	CT	S4A_645069820	4A	645069820	-0.310407193	3.597012643	T/A		MODIFIER
BLUEQ	CT	S4B_499062939	4B	499062939	-0.247232232	3.035325317	G/C	TraesCS4B01G240700	MODIFIER	Early light-induced protein
BLUEQ	CT	S5B_548331116	5B	548331116	-0.161888061	3.01545488	C/T		MODIFIER
BLUEC	CT	S5B_549404939	5B	549404939	0.209329493	3.074753268	A/T		MODIFIER
BLUEA	CT	S5B_596517444	5B	596517444	0.267146301	3.68471116	G/C		MODIFIER
BLUEA	CT	S5B_596517453	5B	596517453	0.267146301	3.68471116	G/C		MODIFIER
BLUEA	CT	S5B_596517455	5B	596517455	-0.267146301	3.68471116	G/T		MODIFIER
BLUEA	CT	S5B_596517460	5B	596517460	-0.260704568	3.575837683	A/C		MODIFIER
BLUEA	CT	S5B_599124831	5B	599124831	0.205469903	3.00612994	C/A	TraesCS5B01G423000	MODIFIER	ATP-dependent Clp protease ATP-binding subunit
BLUEQ	CT	S5B_601343966	5B	601343966	-0.292018756	3.149345649	C/T	TraesCS5B01G425500	MODIFIER	Zinc finger CCCH domain-containing protein 16
BLUEA	CT	S5B_601343966	5B	601343966	-0.24458048	3.179840698	C/T	TraesCS5B01G425500	MODIFIER	Zinc finger CCCH domain-containing protein 16
BLUEA	CT	S5B_601420260	5B	601420260	-0.252584607	3.117734616	C/T	NA	NA
BLUEQ	CT	S5B_602833771	5B	602833771	-0.288819825	3.649183265	C/T	TraesCS5B01G426900	MODIFIER	DNA topoisomerase
BLUEA	CT	S5B_602833771	5B	602833771	-0.242413476	3.701161281	C/T	TraesCS5B01G426900	MODIFIER	DNA topoisomerase
BLUEA	CT	S5B_605161168	5B	605161168	-0.285074815	3.673650195	C/T	TraesCS5B01G429700	MODIFIER	Aldehyde oxidase, putative
BLUEA	CT	S5B_605161208	5B	605161208	-0.285074815	3.673650195	A/G	TraesCS5B01G429700	MODIFIER	Aldehyde oxidase, putative
BLUEA	CT	S5B_606014586	5B	606014586	0.235616432	3.032082052	T/C	TraesCS5B01G431300	MODIFIER	Peptidase M50 family protein
BLUEQ	CT	S5B_606014586	5B	606014586	0.300321869	3.372662258	T/C	TraesCS5B01G431300	MODIFIER	Peptidase M50 family protein
BLUEA	CT	S5B_606828590	5B	606828590	-0.254914611	3.972436278	A/G	TraesCS5B01G432300	MODIFIER	Blue copper protein
BLUEA	CT	S5B_606828633	5B	606828633	0.254914611	3.972436278	T/C	TraesCS5B01G432300	MODIFIER	Blue copper protein
BLUEQ	CT	S5B_607207678	5B	607207678	0.334666535	3.666432464	G/C		MODIFIER
BLUEA	CT	S5B_607207678	5B	607207678	0.284756996	3.812203592	G/C		MODIFIER
BLUEQ	CT	S5B_607207704	5B	607207704	0.334666535	3.666432464	G/C		MODIFIER
BLUEA	CT	S5B_607207704	5B	607207704	0.284756996	3.812203592	G/C		MODIFIER
BLUEA	CT	S5B_608350950	5B	608350950	-0.231738141	3.195761964	C/T	TraesCS5B01G433700	MODERATE	Maintenance of telomere capping protein 2
BLUEQ	CT	S5B_608350950	5B	608350950	-0.349924046	4.8531762	C/T	TraesCS5B01G433700	MODERATE	Maintenance of telomere capping protein 2
BLUEQ	CT	S5B_610281977	5B	610281977	-0.268878328	3.657524785	C/G	TraesCS5B01G436500	MODERATE	Glycosyltransferase
BLUEQ	CT	S5B_610282003	5B	610282003	0.268878328	3.657524785	T/G	TraesCS5B01G436500	LOW	Glycosyltransferase
BLUEQ	CT	S5B_610295429	5B	610295429	0.348691131	4.275818718	T/G	TraesCS5B01G436700	MODERATE	Lipid transfer protein
BLUEA	CT	S5B_610295429	5B	610295429	0.295341895	4.414090964	T/G	TraesCS5B01G436700	MODERATE	Lipid transfer protein
BLUEA	CT	S5B_616655875	5B	616655875	-0.26078815	3.643505733	G/T	NA	NA
BLUEQ	CT	S5B_616955777	5B	616955777	-0.313310944	3.455956041	G/T		MODIFIER
BLUEQ	CT	S5B_617291841	5B	617291841	-0.304884232	3.514273694	A/G	TraesCS5B01G445300	MODERATE	Endo-1,4-beta-xylanase
BLUEA	CT	S5B_617291841	5B	617291841	-0.300701987	4.794564042	A/G	TraesCS5B01G445300	MODERATE	Endo-1,4-beta-xylanase
BLUEA	CT	S5B_620308650	5B	620308650	-0.225483486	3.160371057	C/T	TraesCS5B01G448200	MODIFIER	Histone H1
BLUEA	CT	S5B_620308662	5B	620308662	0.225483486	3.160371057	T/A	TraesCS5B01G448200	MODIFIER	Histone H1
BLUEA	CT	S5B_620308685	5B	620308685	0.225483486	3.160371057	G/C	TraesCS5B01G448200	MODIFIER	Histone H1
BLUEA	CT	S5B_621237427	5B	621237427	-0.241558013	3.228158435	C/T	TraesCS5B01G448700	LOW	Mitochondrial transcription termination factor-like
BLUEQ	CT	S5B_621237427	5B	621237427	-0.343047962	4.375986773	C/T	TraesCS5B01G448700	LOW	Mitochondrial transcription termination factor-like
BLUEA	CT	S5B_622494564	5B	622494564	-0.223330983	3.119791152	G/T		MODIFIER
BLUEQ	CT	S5B_622494564	5B	622494564	-0.312615768	4.113387335	G/T		MODIFIER
BLUEA	CT	S5B_622494601	5B	622494601	0.223330983	3.119791152	G/A		MODIFIER
BLUEQ	CT	S5B_622494601	5B	622494601	0.312615768	4.113387335	G/A		MODIFIER
BLUEA	CT	S5B_622494604	5B	622494604	-0.223330983	3.119791152	C/G		MODIFIER
BLUEQ	CT	S5B_622494604	5B	622494604	-0.312615768	4.113387335	C/G		MODIFIER
BLUEQ	CT	S5B_635909308	5B	635909308	0.187279095	3.089383354	G/A		MODIFIER
BLUEQ	CT	S5B_641803711	5B	641803711	-0.224016942	3.302977303	A/T	TraesCS5B01G468200	MODIFIER	F-box protein
BLUEQ	CT	S5B_643470598	5B	643470598	0.220104593	3.073978268	G/A	TraesCS5B01G470200	MODIFIER	Protein phosphatase 2C
BLUEA	CT	S5B_643470598	5B	643470598	0.186478468	3.167319883	G/A	TraesCS5B01G470200	MODIFIER	Protein phosphatase 2C
BLUEQ	CT	S5B_655209992	5B	655209992	-0.222297237	3.024075908	C/G	TraesCS5B01G483400	MODERATE	Pentatricopeptide repeat-containing protein
BLUEQ	CT	S5B_659101787	5B	659101787	0.230933586	3.213090925	G/A		MODIFIER
BLUEQ	CT	S5B_661325991	5B	661325991	0.214756663	3.267001084	T/G		MODIFIER
BLUEQ	CT	S5B_661326006	5B	661326006	0.214756663	3.267001084	G/A		MODIFIER
BLUEA	CT	S5D_324755570	5D	324755570	-0.304186373	3.428989729	A/C	TraesCS5D01G215700	MODIFIER	CBS domain containing protein
BLUEQ	CT	S5D_520200338	5D	520200338	0.440348695	4.331123745	C/A	TraesCS5D01G483400	MODERATE	Pentatricopeptide repeat-containing protein
BLUEA	CT	S5D_525119590	5D	525119590	0.242926609	3.251032189	T/A	TraesCS5D01G490300	MODIFIER	Zinc finger protein
BLUEQ	CT	S5D_530776066	5D	530776066	-0.346142809	3.33403196	A/G	TraesCS5D01G504200	MODIFIER	DNA polymerase epsilon catalytic subunit A, putative
BLUEQ	CT	S5D_530776095	5D	530776095	0.360048346	3.533216001	G/A	TraesCS5D01G504200	MODIFIER	DNA polymerase epsilon catalytic subunit A, putative
BLUEQ	CT	S5D_547603525	5D	547603525	0.296953384	3.645235169	G/A	TraesCS5D01G532700	MODIFIER	ATP-dependent RNA helicase
BLUEC	CT	S6A_617838589	6A	617838589	0.219185128	3.908823321	G/A		MODIFIER
BLUEA	CT	S6A_98249706	6A	98249706	0.266037079	3.243827266	T/C	TraesCS6A01G124700	MODIFIER	Receptor kinase
BLUEC	CT	S6B_149148874	6B	149148874	-0.20814292	3.090476436	G/C		MODIFIER
BLUEA	CT	S6B_149148874	6B	149148874	-0.162119968	3.240054027	G/C		MODIFIER
BLUEQ	CT	S7A_15198899	7A	15198899	0.264690417	4.463207175	A/C		MODIFIER
BLUEQ	CT	S7A_15198937	7A	15198937	-0.264690417	4.463207175	T/C		MODIFIER
BLUEQ	CT	S7A_287315886	7A	287315886	-0.198930725	3.114204447	C/T		MODIFIER
BLUEC	CT	S7B_265453929	7B	265453929	0.302630345	3.108581007	T/C		MODIFIER
BLUEQ	CT	S7B_265453929	7B	265453929	0.286056781	3.322470966	T/C		MODIFIER
BLUEA	CT	S7B_265453929	7B	265453929	0.28078418	4.481610179	T/C		MODIFIER
BLUEA	CT	S7B_701167726	7B	701167726	-0.189395847	3.183265837	A/T	TraesCS7B01G433700	MODIFIER	S-acyltransferase
BLUEQ	CT	S7D_6482352	7D	6482352	0.218908764	3.347257905	G/A	TraesCS7D01G015000	MODIFIER	G-protein gamma subunit 2
BLUEQ	CT	S7D_6482356	7D	6482356	0.218908764	3.347257905	T/C	TraesCS7D01G015000	MODIFIER	G-protein gamma subunit 2
BLUEQ	MT	S1A_544429264	1A	544429264	-9.273817207	3.645424303	C/A	TraesCS1A01G364900	MODERATE	Disease resistance protein (NBS-LRR class) family
BLUEQ	MT	S1A_544429266	1A	544429266	9.273817207	3.645424303	C/T	TraesCS1A01G364900	LOW	Disease resistance protein (NBS-LRR class) family
BLUEQ	MT	S1A_577805429	1A	577805429	-4.14536581	3.01249508	C/G		MODIFIER
BLUEC	MT	S1B_358766570	1B	358766570	-5.553103752	3.747415133	C/T		MODIFIER
BLUEA	MT	S1B_602752201	1B	602752201	3.541041287	3.232903345	T/C		MODIFIER
BLUEQ	MT	S1B_602752201	1B	602752201	5.033181026	3.469279842	T/C		MODIFIER
BLUEA	MT	S1B_602752209	1B	602752209	3.541041287	3.232903345	G/C		MODIFIER
BLUEQ	MT	S1B_602752209	1B	602752209	5.033181026	3.469279842	G/C		MODIFIER
BLUEA	MT	S1B_602752224	1B	602752224	3.541041287	3.232903345	G/T		MODIFIER
BLUEQ	MT	S1B_602752224	1B	602752224	5.033181026	3.469279842	G/T		MODIFIER
BLUEA	MT	S1B_602752226	1B	602752226	3.541041287	3.232903345	G/A		MODIFIER
BLUEQ	MT	S1B_602752226	1B	602752226	5.033181026	3.469279842	G/A		MODIFIER
BLUEQ	MT	S1B_667933358	1B	667933358	7.08212154	3.70054993	C/G	TraesCS1B01G449100	MODIFIER	Transcription factor radialis-like protein
BLUEQ	MT	S1B_667933374	1B	667933374	7.08212154	3.70054993	C/T	TraesCS1B01G449100	MODIFIER	Transcription factor radialis-like protein
BLUEQ	MT	S1B_668028134	1B	668028134	6.766168764	3.667408305	A/G	TraesCS1B01G449400	MODIFIER	RADIALIS-like transcription factor
BLUEA	MT	S1D_262475151	1D	262475151	4.142861246	3.529817394	T/C	TraesCS1D01G190700	LOW	Heavy metal transport/detoxification superfamily protein
BLUEC	MT	S1D_262475151	1D	262475151	4.156727376	3.533380806	T/C	TraesCS1D01G190700	LOW	Heavy metal transport/detoxification superfamily protein
BLUEA	MT	S1D_433254100	1D	433254100	3.084163207	3.048119633	A/G	TraesCS1D01G344800	MODIFIER	Inorganic pyrophosphatase family protein
BLUEA	MT	S1D_444727976	1D	444727976	4.808179747	3.266779217	C/T	TraesCS1D01G362300	MODIFIER	Grain softness protein
BLUEA	MT	S1D_444728000	1D	444728000	-4.808179747	3.266779217	T/A	TraesCS1D01G362300	MODIFIER	Grain softness protein
BLUEA	MT	S1D_444728008	1D	444728008	4.808179747	3.266779217	A/C	TraesCS1D01G362300	MODIFIER	Grain softness protein
BLUEQ	MT	S2A_670238446	2A	670238446	-7.726192032	3.333979399	C/A	TraesCS2A01G412800	MODIFIER	WD repeat-containing protein
BLUEA	MT	S2A_70446757	2A	70446757	-4.946190357	3.549886462	C/T		MODIFIER
BLUEC	MT	S2A_70446757	2A	70446757	-5.280790862	3.969868168	C/T		MODIFIER
BLUEA	MT	S2B_21784961	2B	21784961	-6.030458566	3.027868771	A/G	TraesCS2B01G044500	MODIFIER	Exocyst complex component, putative
BLUEC	MT	S2B_466014434	2B	466014434	-4.85424305	3.318845216	T/A		MODIFIER
BLUEQ	MT	S2B_6253574	2B	6253574	5.243240343	4.573291438	C/G	TraesCS2B01G012400	MODERATE	Avr9/Cf-9 rapidly elicited protein
BLUEA	MT	S2D_598332959	2D	598332959	-5.856876599	3.86068615	G/A	TraesCS2D01G503600	MODIFIER	Protein MID1-COMPLEMENTING ACTIVITY 1
BLUEA	MT	S2D_598332961	2D	598332961	5.856876599	3.86068615	C/T	TraesCS2D01G503600	MODIFIER	Protein MID1-COMPLEMENTING ACTIVITY 1
BLUEA	MT	S2D_598332982	2D	598332982	-5.856876599	3.86068615	T/A	TraesCS2D01G503600	MODIFIER	Protein MID1-COMPLEMENTING ACTIVITY 1
BLUEA	MT	S2D_598332987	2D	598332987	-5.856876599	3.86068615	G/C	TraesCS2D01G503600	MODIFIER	Protein MID1-COMPLEMENTING ACTIVITY 1
BLUEC	MT	S2D_602734684	2D	602734684	4.430278851	3.16376668	C/T		MODIFIER
BLUEA	MT	S2D_602734684	2D	602734684	4.589492562	3.381068091	C/T		MODIFIER
BLUEQ	MT	S2D_625518780	2D	625518780	-6.709758222	3.424523434	C/A	TraesCS2D01G550000	LOW	UBX domain-containing protein
BLUEA	MT	S2D_634952045	2D	634952045	-7.499870367	3.445416519	G/C	TraesCS2D01G564400	MODIFIER	Sugar transporter, putative
BLUEA	MT	S2D_634952059	2D	634952059	7.499870367	3.445416519	A/T	TraesCS2D01G564400	MODIFIER	Sugar transporter, putative
BLUEA	MT	S2D_634952074	2D	634952074	-7.499870367	3.445416519	T/C	TraesCS2D01G564400	MODIFIER	Sugar transporter, putative
BLUEQ	MT	S2D_634968398	2D	634968398	-7.340879001	3.528152235	G/A		MODIFIER
BLUEA	MT	S2D_634968398	2D	634968398	-5.440371644	3.607382999	G/A		MODIFIER
BLUEA	MT	S3A_12554694	3A	12554694	-2.805986369	3.001643972	C/T		MODIFIER
BLUEQ	MT	S3A_12554694	3A	12554694	-4.065511144	3.307263179	C/T		MODIFIER
BLUEA	MT	S3A_12554700	3A	12554700	-2.805986369	3.001643972	C/T		MODIFIER
BLUEQ	MT	S3A_12554700	3A	12554700	-4.065511144	3.307263179	C/T		MODIFIER
BLUEA	MT	S3B_509660072	3B	509660072	-3.960403404	3.035910662	C/T		MODIFIER
BLUEC	MT	S3B_509660072	3B	509660072	-4.028067583	3.115129833	C/T		MODIFIER
BLUEC	MT	S3B_509660120	3B	509660120	-5.291238791	3.686551586	C/T		MODIFIER
BLUEC	MT	S3B_509660128	3B	509660128	5.179281961	3.556638992	G/A		MODIFIER
BLUEC	MT	S3B_605293365	3B	605293365	3.220940318	3.058577191	T/C		MODIFIER
BLUEQ	MT	S3B_742110340	3B	742110340	-4.429779016	3.372729283	G/A	TraesCS3B01G498600	MODIFIER	F-box-like protein
BLUEQ	MT	S3B_742512735	3B	742512735	4.363677579	3.262763508	A/T		MODIFIER
BLUEC	MT	S3D_366230567	3D	366230567	5.333559236	3.14042738	G/A	TraesCS3D01G264700	MODIFIER	Microtubule-associated protein-like
BLUEC	MT	S3D_366230588	3D	366230588	-5.333559236	3.14042738	C/T	TraesCS3D01G264700	MODIFIER	Microtubule-associated protein-like
BLUEQ	MT	S3D_535743812	3D	535743812	-9.369435369	3.241336286	T/C		MODIFIER
BLUEQ	MT	S3D_535743829	3D	535743829	-9.369435369	3.241336286	G/A		MODIFIER
BLUEQ	MT	S3D_590224603	3D	590224603	4.988256813	3.204096549	T/C	TraesCS3D01G501200	MODERATE	Protein kinase
BLUEC	MT	S3D_590224603	3D	590224603	4.576438526	4.801821738	T/C	TraesCS3D01G501200	MODERATE	Protein kinase
BLUEA	MT	S3D_590224603	3D	590224603	4.603863263	4.891951683	T/C	TraesCS3D01G501200	MODERATE	Protein kinase
BLUEA	MT	S3D_590224620	3D	590224620	3.876416643	3.129307432	G/A	TraesCS3D01G501200	MODERATE	Protein kinase
BLUEC	MT	S3D_590224620	3D	590224620	4.217693194	3.615682441	G/A	TraesCS3D01G501200	MODERATE	Protein kinase
BLUEQ	MT	S4A_603714348	4A	603714348	-6.390060097	3.029418322	C/T		MODIFIER
BLUEQ	MT	S4A_8389102	4A	8389102	-6.403362851	3.05817824	T/A		MODIFIER
BLUEQ	MT	S4B_396518901	4B	396518901	-6.751678085	3.168049671	T/C		MODIFIER
BLUEC	MT	S4B_579396794	4B	579396794	-6.471076747	3.09691288	A/T	TraesCS4B01G293600	MODIFIER	Copper-transporting ATPase
BLUEC	MT	S4B_579396801	4B	579396801	6.471076747	3.09691288	G/A	TraesCS4B01G293600	MODIFIER	Copper-transporting ATPase
BLUEC	MT	S4B_579396809	4B	579396809	-6.471076747	3.09691288	A/C	TraesCS4B01G293600	MODIFIER	Copper-transporting ATPase
BLUEC	MT	S4D_457523137	4D	457523137	-2.995697174	3.194881068	G/A		MODIFIER
BLUEC	MT	S4D_457523139	4D	457523139	-2.995697174	3.194881068	A/G		MODIFIER
BLUEQ	MT	S5B_487346572	5B	487346572	-4.221918945	3.021004834	A/G	TraesCS5B01G302800	MODIFIER	Plant/T31B5-30 protein
BLUEA	MT	S5B_487440465	5B	487440465	3.11120459	3.239134581	A/C	TraesCS5B01G302900	MODIFIER	Plant/T31B5-30 protein
BLUEQ	MT	S5B_487440465	5B	487440465	4.361703194	3.365546637	A/C	TraesCS5B01G302900	MODIFIER	Plant/T31B5-30 protein
BLUEQ	MT	S5B_487440466	5B	487440466	4.369231581	3.720800745	C/A	TraesCS5B01G302900	MODIFIER	Plant/T31B5-30 protein
BLUEA	MT	S5B_509105168	5B	509105168	-4.32818484	3.781366759	A/G	TraesCS5B01G325000	MODIFIER	F-box family protein
BLUEQ	MT	S5B_509105168	5B	509105168	-6.335378776	4.250156383	A/G	TraesCS5B01G325000	MODIFIER	F-box family protein
BLUEA	MT	S5B_509105191	5B	509105191	4.32818484	3.781366759	T/C	TraesCS5B01G325000	MODIFIER	F-box family protein
BLUEQ	MT	S5B_509105191	5B	509105191	6.335378776	4.250156383	T/C	TraesCS5B01G325000	MODIFIER	F-box family protein
BLUEA	MT	S5D_184110184	5D	184110184	-6.174094265	3.581921108	C/T		MODIFIER
BLUEC	MT	S5D_184110184	5D	184110184	-6.280282346	3.673561528	C/T		MODIFIER
BLUEA	MT	S5D_184110192	5D	184110192	7.098523869	3.300415218	C/A		MODIFIER
BLUEC	MT	S5D_428238541	5D	428238541	-5.180683063	3.195477003	G/A		MODIFIER
BLUEQ	MT	S6A_58259479	6A	58259479	5.208454446	3.144074628	G/A		MODIFIER
BLUEA	MT	S6A_58259479	6A	58259479	3.876434144	3.248367902	G/A		MODIFIER
BLUEQ	MT	S6B_156109428	6B	156109428	-6.611418909	3.765958657	A/T		MODIFIER
BLUEQ	MT	S6B_27997727	6B	27997727	3.836924018	3.081431084	A/C	TraesCS6B01G047800	MODIFIER	NADPH:quinone oxidoreductase
BLUEA	MT	S6B_42215716	6B	42215716	5.644203548	3.08382385	A/G	TraesCS6B01G063500	MODIFIER	Peroxidase
BLUEC	MT	S6B_42215716	6B	42215716	6.043166906	3.462633045	A/G	TraesCS6B01G063500	MODIFIER	Peroxidase
BLUEA	MT	S6D_32065522	6D	32065522	-6.261028756	3.26330709	T/C	TraesCS6D01G065600	MODIFIER	Glutamine synthetase, putative, expressed
BLUEA	MT	S6D_32065542	6D	32065542	6.261028756	3.26330709	G/T	TraesCS6D01G065600	MODIFIER	Glutamine synthetase, putative, expressed
BLUEC	MT	S7A_736526822	7A	736526822	-4.702505251	3.004273653	G/C	TraesCS7A01G569400	MODERATE	Phosphatidylinositol-4-phosphate 5-kinase, putative
BLUEC	MT	S7B_1485804	7B	1485804	3.475354832	3.067661399	A/G	TraesCS7B01G003900	MODIFIER	Aquaporin-like protein
BLUEA	MT	S7B_464657928	7B	464657928	-5.361307064	3.116010273	C/A		MODIFIER
BLUEC	MT	S7B_464657928	7B	464657928	-6.0704639	3.865250451	C/A		MODIFIER
BLUEQ	MT	S7B_719132571	7B	719132571	-12.35904358	4.53029184	G/A		MODIFIER
BLUEQ	MT	S7D_18808932	7D	18808932	5.303290671	3.213164306	C/T	TraesCS7D01G036900	MODERATE	Flavonoid 3'-hydroxylase
BLUEC	MT	S7D_261511077	7D	261511077	5.436972678	4.152361149	T/C		MODIFIER
BLUEQ	MT	S7D_34052488	7D	34052488	-5.942404981	3.902801222	C/A		MODIFIER
BLUEQ	NDVIa	S1A_533698629	1A	533698629	-0.017340733	3.101029465	G/C	TraesCS1A01G348200	MODIFIER	Zinc finger protein
BLUEQ	NDVIa	S1A_533698630	1A	533698630	-0.017340733	3.101029465	C/A	TraesCS1A01G348200	MODIFIER	Zinc finger protein
BLUEQ	NDVIa	S1A_533698631	1A	533698631	-0.017340733	3.101029465	A/G	TraesCS1A01G348200	MODIFIER	Zinc finger protein
BLUEC	NDVIa	S1B_343349473	1B	343349473	-0.015411018	5.288491679	G/A	TraesCS1B01G191900	MODIFIER	Protein XRI1
BLUEA	NDVIa	S1B_4341262	1B	4341262	0.009209042	3.018013141	A/T	TraesCS1B01G007900	LOW	E3 ubiquitin-protein ligase ORTHRUS 2
BLUEA	NDVIa	S1B_55461724	1B	55461724	0.010226279	3.051269797	A/G	TraesCS1B01G070400	MODIFIER	tRNA (guanine-N(1)-)-methyltransferase
BLUEA	NDVIa	S1B_55461748	1B	55461748	-0.010226279	3.051269797	T/C	TraesCS1B01G070400	MODIFIER	tRNA (guanine-N(1)-)-methyltransferase
BLUEA	NDVIa	S1B_635795403	1B	635795403	-0.0128894	3.261753088	A/G		MODIFIER
BLUEA	NDVIa	S1B_635795421	1B	635795421	0.0128894	3.261753089	G/A		MODIFIER
BLUEA	NDVIa	S1D_20823311	1D	20823311	0.012898317	4.572299331	C/T	TraesCS1D01G042300	MODIFIER	3-ketoacyl-CoA synthase
BLUEA	NDVIa	S1D_20823327	1D	20823327	-0.012898317	4.57229933	G/A	TraesCS1D01G042300	MODIFIER	3-ketoacyl-CoA synthase
BLUEA	NDVIa	S1D_20823366	1D	20823366	0.012898317	4.572299331	G/T	TraesCS1D01G042300	MODIFIER	3-ketoacyl-CoA synthase
BLUEQ	NDVIa	S1D_25786052	1D	25786052	-0.023611242	3.695835132	C/A		MODIFIER
BLUEQ	NDVIa	S1D_25786085	1D	25786085	0.023611242	3.695835132	G/T		MODIFIER
BLUEQ	NDVIa	S1D_27693359	1D	27693359	0.016637292	3.393884719	A/C	TraesCS1D01G047600	MODIFIER	E3 UFM1-protein ligase 1-like protein
BLUEQ	NDVIa	S1D_27693360	1D	27693360	0.016637292	3.393884719	C/T	TraesCS1D01G047600	MODIFIER	E3 UFM1-protein ligase 1-like protein
BLUEA	NDVIa	S1D_479711964	1D	479711964	0.008308797	5.264467701	A/G		MODIFIER
BLUEC	NDVIa	S1D_479711964	1D	479711964	0.010687054	5.527161113	A/G		MODIFIER
BLUEQ	NDVIa	S2A_445992585	2A	445992585	0.015033912	5.366234707	G/A		MODIFIER
BLUEC	NDVIa	S2A_558954274	2A	558954274	-0.00812394	3.057876036	G/A	TraesCS2A01G327300	MODIFIER	C2 and GRAM domain-containing protein
BLUEA	NDVIa	S2A_57465509	2A	57465509	-0.008196338	3.267663698	T/C	TraesCS2A01G104000	MODIFIER	Acid phosphatase 1
BLUEA	NDVIa	S2B_255184621	2B	255184621	-0.013379046	3.943642167	A/C		MODIFIER
BLUEC	NDVIa	S2B_50713648	2B	50713648	0.012115969	3.313896431	C/T		MODIFIER
BLUEC	NDVIa	S2B_624893535	2B	624893535	-0.020473791	3.310598619	T/C	TraesCS2B01G434900	MODIFIER	Homeobox-leucine zipper family protein
BLUEC	NDVIa	S2B_624893539	2B	624893539	0.020473791	3.31059862	A/G	TraesCS2B01G434900	MODIFIER	Homeobox-leucine zipper family protein
BLUEA	NDVIa	S2B_717098540	2B	717098540	-0.013488972	4.171896489	C/T	TraesCS2B01G522200	MODIFIER	SAUR-like auxin-responsive protein family
BLUEC	NDVIa	S2B_717098540	2B	717098540	-0.023649832	8.411352109	C/T	TraesCS2B01G522200	MODIFIER	SAUR-like auxin-responsive protein family
BLUEA	NDVIa	S2B_717098541	2B	717098541	-0.013488972	4.171896489	A/G	TraesCS2B01G522200	MODIFIER	SAUR-like auxin-responsive protein family
BLUEA	NDVIa	S2B_717098544	2B	717098544	-0.013488972	4.171896489	A/G	TraesCS2B01G522200	MODIFIER	SAUR-like auxin-responsive protein family
BLUEA	NDVIa	S2B_717098548	2B	717098548	-0.013488972	4.171896489	C/G	TraesCS2B01G522200	MODIFIER	SAUR-like auxin-responsive protein family
BLUEA	NDVIa	S2B_749683558	2B	749683558	0.016611301	8.219224472	G/T	TraesCS2B01G554600	MODIFIER	Protein MIZU-KUSSEI 1
BLUEQ	NDVIa	S2D_161902009	2D	161902009	-0.020634886	3.012838067	T/G	TraesCS2D01G207900	MODIFIER	HVA22-like protein
BLUEQ	NDVIa	S2D_462194868	2D	462194868	0.021504797	3.241595964	C/T	TraesCS2D01G360100	MODIFIER	GDSL esterase/lipase
BLUEC	NDVIa	S2D_534487918	2D	534487918	0.015043357	3.922989423	A/G	TraesCS2D01G420500	MODIFIER	Armadillo/beta-catenin-like repeat family protein, expressed
BLUEQ	NDVIa	S2D_613325743	2D	613325743	0.021942888	3.974932552	T/A	TraesCS2D01G525100	MODERATE	F-box protein
BLUEQ	NDVIa	S2D_613325746	2D	613325746	0.021942888	3.974932552	G/A	TraesCS2D01G525100	MODERATE	F-box protein
BLUEC	NDVIa	S3A_108025984	3A	108025984	0.011031197	3.87040405	T/C		MODIFIER
BLUEA	NDVIa	S3A_108025984	3A	108025984	0.015884215	8.895781555	T/C		MODIFIER
BLUEC	NDVIa	S3A_12323826	3A	12323826	0.012127875	3.225944816	T/C	TraesCS3A01G021500	MODIFIER	Phosphatidylserine synthase 2
BLUEA	NDVIa	S3A_686789218	3A	686789218	0.007393332	3.024922197	G/A	TraesCS3A01G446400	MODIFIER	Kelch repeat-containing F-box protein-like
BLUEA	NDVIa	S3A_702961747	3A	702961747	0.00938701	3.459468533	C/T	TraesCS3A01G471300	MODIFIER	NAC domain protein,
BLUEC	NDVIa	S3A_731539820	3A	731539820	0.013451788	4.013323654	G/T		MODIFIER
BLUEC	NDVIa	S3B_785311769	3B	785311769	0.009483298	6.022587799	A/G	TraesCS3B01G550500	MODIFIER	Myb/SANT-like DNA-binding domain protein
BLUEC	NDVIa	S3D_32429088	3D	32429088	-0.026724811	6.066690723	G/A		MODIFIER
BLUEA	NDVIa	S3D_43569451	3D	43569451	0.009485387	4.664468023	A/G		MODIFIER
BLUEA	NDVIa	S3D_503477062	3D	503477062	-0.009340861	3.458246623	T/C		MODIFIER
BLUEA	NDVIa	S3D_503477096	3D	503477096	-0.009340861	3.458246623	G/A		MODIFIER
BLUEQ	NDVIa	S3D_560109548	3D	560109548	0.027176777	3.102338409	T/C	TraesCS3D01G452400	LOW	Bifunctional purine biosynthesis protein purH
BLUEQ	NDVIa	S3D_560109569	3D	560109569	-0.027176777	3.102338409	C/T	TraesCS3D01G452400	LOW	Bifunctional purine biosynthesis protein purH
BLUEQ	NDVIa	S3D_560109578	3D	560109578	0.027176777	3.102338409	T/C	TraesCS3D01G452400	LOW	Bifunctional purine biosynthesis protein purH
BLUEA	NDVIa	S3D_578813077	3D	578813077	0.007696758	3.100435938	C/T		MODIFIER
BLUEC	NDVIa	S4A_645662033	4A	645662033	0.011659599	7.311674679	C/T		MODIFIER
BLUEA	NDVIa	S4A_687022340	4A	687022340	-0.019011521	8.958115997	A/C		MODIFIER
BLUEC	NDVIa	S4B_309971757	4B	309971757	0.008915535	3.021694736	G/A		MODIFIER
BLUEC	NDVIa	S4B_309971808	4B	309971808	0.008915535	3.021694736	C/A		MODIFIER
BLUEC	NDVIa	S4B_370054947	4B	370054947	-0.014336759	6.585532759	T/A		MODIFIER
BLUEC	NDVIa	S4B_576107205	4B	576107205	-0.012301269	3.036496795	G/A	TraesCS4B01G291200	MODIFIER	Pyridoxal 5'-phosphate synthase subunit PdxT
BLUEA	NDVIa	S4B_663102729	4B	663102729	-0.007677298	3.243979633	G/A	TraesCS4B01G383700	MODERATE	Benzyl alcohol O-benzoyltransferase
BLUEA	NDVIa	S4D_124252452	4D	124252452	-0.015266488	7.702826741	G/C		MODIFIER
BLUEA	NDVIa	S4D_388126976	4D	388126976	-0.011455556	4.044053751	C/T	TraesCS4D01G228700	MODIFIER	Cell cycle checkpoint protein RAD17
BLUEA	NDVIa	S4D_388126981	4D	388126981	0.011455556	4.044053751	T/A	TraesCS4D01G228700	MODIFIER	Cell cycle checkpoint protein RAD17
BLUEA	NDVIa	S4D_388127009	4D	388127009	-0.011455556	4.044053751	A/G	TraesCS4D01G228700	MODIFIER	Cell cycle checkpoint protein RAD17
BLUEQ	NDVIa	S4D_505358100	4D	505358100	0.020096818	3.005438978	C/T	TraesCS4D01G356500	LOW	F-box/RNI-like superfamily protein
BLUEQ	NDVIa	S4D_505358109	4D	505358109	0.020096818	3.005438978	C/T	TraesCS4D01G356500	LOW	F-box/RNI-like superfamily protein
BLUEA	NDVIa	S5A_13215701	5A	13215701	-0.017810365	7.671566218	T/C		MODIFIER
BLUEQ	NDVIa	S5A_356222133	5A	356222133	0.014394238	3.260162568	T/A		MODIFIER
BLUEQ	NDVIa	S5A_356222163	5A	356222163	0.014394238	3.260162568	A/T		MODIFIER
BLUEQ	NDVIa	S5A_412950889	5A	412950889	0.015482524	3.404091715	C/T		MODIFIER
BLUEA	NDVIa	S5A_473238296	5A	473238296	0.01127211	3.671156481	G/C		MODIFIER
BLUEA	NDVIa	S5A_590056740	5A	590056740	-0.010840053	5.797926191	G/A		MODIFIER
BLUEQ	NDVIa	S5A_608658837	5A	608658837	-0.029620084	3.158702984	A/G	TraesCS5A01G422600	MODIFIER	transmembrane protein, putative (DUF594)
BLUEQ	NDVIa	S5B_360596744	5B	360596744	0.018545586	3.036542179	C/G		MODIFIER
BLUEA	NDVIa	S5B_515186800	5B	515186800	0.009181513	3.217331423	T/A	TraesCS5B01G330800	MODERATE	Photosystem I P700 chlorophyll a apoprotein A2
BLUEA	NDVIa	S5B_572342926	5B	572342926	-0.006958336	4.30099298	A/T	TraesCS5B01G394300	MODIFIER	Beta-glucosidase
BLUEC	NDVIa	S5B_620305421	5B	620305421	0.014172613	4.184529344	T/C	TraesCS5B01G448200	MODIFIER	Histone H1
BLUEA	NDVIa	S5B_625213498	5B	625213498	-0.012790441	7.732596837	G/A		MODIFIER
BLUEC	NDVIa	S5D_313785461	5D	313785461	0.01675753	5.189182353	C/A		MODIFIER
BLUEQ	NDVIa	S6A_18732931	6A	18732931	0.01256469	3.276469814	G/A		MODIFIER
BLUEC	NDVIa	S6A_39961388	6A	39961388	0.010429368	3.121852538	C/A		MODIFIER
BLUEA	NDVIa	S6A_58259481	6A	58259481	0.012442563	4.12826856	G/C		MODIFIER
BLUEC	NDVIa	S6A_591891259	6A	591891259	-0.011416179	4.940332969	C/T		MODIFIER
BLUEA	NDVIa	S6B_148823535	6B	148823535	-0.010791839	3.13797726	A/T	TraesCS6B01G147700	MODIFIER	ATP-dependent DNA helicase MER3-like protein
BLUEA	NDVIa	S6B_148823547	6B	148823547	0.010791839	3.13797726	G/A	TraesCS6B01G147700	MODIFIER	ATP-dependent DNA helicase MER3-like protein
BLUEA	NDVIa	S6B_17766427	6B	17766427	0.012218563	4.275690175	C/T		MODIFIER
BLUEA	NDVIa	S6D_201817286	6D	201817286	0.010369768	5.782002382	T/C		MODIFIER
BLUEC	NDVIa	S6D_201817286	6D	201817286	0.015144461	7.035200428	T/C		MODIFIER
BLUEA	NDVIa	S6D_340945165	6D	340945165	0.010969146	3.157683962	C/T	TraesCS6D01G239800	MODIFIER	Myb family transcription factor-like
BLUEQ	NDVIa	S7A_19939234	7A	19939234	-0.01510764	3.306133747	A/G	TraesCS7A01G042700	MODIFIER	Disease resistance protein (TIR-NBS-LRR class) family
BLUEQ	NDVIa	S7A_232330667	7A	232330667	0.013290608	3.450039339	A/G		MODIFIER
BLUEQ	NDVIa	S7A_232331573	7A	232331573	-0.01366348	3.619206374	T/C		MODIFIER
BLUEQ	NDVIa	S7A_232757161	7A	232757161	0.013096865	3.338504759	G/T	TraesCS7A01G250700	MODERATE	Glycine-rich domain-containing protein 2
BLUEQ	NDVIa	S7A_235461131	7A	235461131	0.014141072	3.912504629	G/T	TraesCS7A01G251400	MODIFIER	1,4-alpha-glucan branching enzyme GlgB
BLUEQ	NDVIa	S7A_271798752	7A	271798752	-0.013671229	3.398220654	C/T	TraesCS7A01G268500	MODIFIER	RING/U-box superfamily protein
BLUEQ	NDVIa	S7A_283915288	7A	283915288	-0.015013588	4.715515769	T/G		MODIFIER
BLUEQ	NDVIa	S7A_285426987	7A	285426987	0.015031387	4.26359034	A/G	TraesCS7A01G272000	MODIFIER	Proteasome subunit alpha type
BLUEA	NDVIa	S7B_657833302	7B	657833302	0.01242903	5.742115206	A/G		MODIFIER
BLUEA	NDVIa	S7B_665283861	7B	665283861	-0.015907674	3.66029453	G/C		MODIFIER
BLUEA	NDVIa	S7B_701649275	7B	701649275	0.008912925	5.828812289	C/T	TraesCS7B01G434600	MODIFIER	FBD-associated F-box protein
BLUEA	NDVIa	S7D_401721794	7D	401721794	-0.008836521	3.207414775	T/C	TraesCS7D01G315600	MODIFIER	Peroxidase
BLUEA	NDVIa	S7D_401721805	7D	401721805	0.008836521	3.207414775	A/G	TraesCS7D01G315600	MODIFIER	Peroxidase
BLUEQ	NDVIa	S7D_635578722	7D	635578722	0.028026414	3.34915449	T/C	TraesCS7D01G552700	MODIFIER	NBS-LRR disease resistance protein
BLUEA	NDVIa	S7D_635578722	7D	635578722	0.016334097	3.496741021	T/C	TraesCS7D01G552700	MODIFIER	NBS-LRR disease resistance protein
BLUEA	NDVIg	S1B_550288165	1B	550288165	0.015194475	3.00578651	A/G		MODIFIER
BLUEQ	NDVIg	S1B_677572998	1B	677572998	0.030449072	3.325082482	C/G	TraesCS1B01G467900	MODERATE	Methyltransferase
BLUEA	NDVIg	S1B_677572998	1B	677572998	0.025825973	3.485824612	C/G	TraesCS1B01G467900	MODERATE	Methyltransferase
BLUEA	NDVIg	S1D_479711964	1D	479711964	0.018623844	3.407182223	A/G		MODIFIER
BLUEC	NDVIg	S1D_90394236	1D	90394236	0.017166866	3.046404245	G/A		MODIFIER
BLUEC	NDVIg	S1D_90394263	1D	90394263	-0.017166866	3.046404245	C/G		MODIFIER
BLUEC	NDVIg	S2A_324604907	2A	324604907	0.027525358	6.1963514	G/A	TraesCS2A01G239000	MODIFIER	Mediator of RNA polymerase II transcription subunit 14
BLUEC	NDVIg	S2A_559910151	2A	559910151	-0.010277757	3.112056372	A/G		MODIFIER
BLUEQ	NDVIg	S2A_587276110	2A	587276110	0.071361232	3.783764371	G/A	TraesCS2A01G348500	MODIFIER	Phosphoglycolate phosphatase
BLUEA	NDVIg	S2A_93482025	2A	93482025	-0.027002617	3.034659954	C/T		MODIFIER
BLUEQ	NDVIg	S2A_93482025	2A	93482025	-0.036993159	3.78865784	C/T		MODIFIER
BLUEC	NDVIg	S2B_243922728	2B	243922728	-0.016638717	4.525882443	G/A		MODIFIER
BLUEC	NDVIg	S2B_303350831	2B	303350831	0.018310629	4.896679816	G/A		MODIFIER
BLUEA	NDVIg	S2B_690219080	2B	690219080	-0.032060309	3.053752496	A/G	TraesCS2B01G492000	LOW	actin cytoskeleton-regulatory complex pan-like protein
BLUEQ	NDVIg	S2B_785301651	2B	785301651	0.041659063	3.196855493	A/G		MODIFIER
BLUEA	NDVIg	S2D_109031092	2D	109031092	0.030873049	3.199785935	T/C	TraesCS2D01G164500	MODERATE	Glycosyltransferase
BLUEA	NDVIg	S2D_109031147	2D	109031147	0.030873049	3.199785935	T/A	TraesCS2D01G164500	LOW	Glycosyltransferase
BLUEC	NDVIg	S2D_131773882	2D	131773882	-0.026068225	4.445469685	G/T	TraesCS2D01G188700	MODIFIER	Pathogenesis-related thaumatin-like protein
BLUEC	NDVIg	S2D_22444692	2D	22444692	-0.016273775	4.661078544	A/C	TraesCS2D01G056100	MODIFIER	S-acyltransferase
BLUEA	NDVIg	S2D_570960728	2D	570960728	-0.027124244	3.13936375	A/C	TraesCS2D01G464800	MODIFIER	Multidrug resistance protein ABC transporter family protein
BLUEQ	NDVIg	S2D_570960728	2D	570960728	-0.036464472	3.790008695	A/C	TraesCS2D01G464800	MODIFIER	Multidrug resistance protein ABC transporter family protein
BLUEA	NDVIg	S2D_575764229	2D	575764229	-0.026692127	3.103678435	A/G	TraesCS2D01G471900	MODIFIER	IMPACT family member in pol 5'region
BLUEQ	NDVIg	S2D_577147830	2D	577147830	0.048052003	3.426136488	G/A	TraesCS2D01G473700	MODIFIER	Homeobox-leucine zipper family protein
BLUEQ	NDVIg	S2D_577147852	2D	577147852	0.048052003	3.426136488	T/C	TraesCS2D01G473700	MODIFIER	Homeobox-leucine zipper family protein
BLUEA	NDVIg	S3A_699988530	3A	699988530	-0.031133564	3.485128257	A/G	TraesCS3A01G466000	MODIFIER	F-box family protein
BLUEQ	NDVIg	S3A_699988530	3A	699988530	-0.043186573	4.465536382	A/G	TraesCS3A01G466000	MODIFIER	F-box family protein
BLUEQ	NDVIg	S3A_699991338	3A	699991338	-0.035276651	3.962569317	C/T		MODIFIER
BLUEA	NDVIg	S3A_699991338	3A	699991338	-0.030461867	4.304580591	C/T		MODIFIER
BLUEQ	NDVIg	S3A_714357763	3A	714357763	-0.019643904	3.02471571	A/C		MODIFIER
BLUEQ	NDVIg	S3A_732890228	3A	732890228	0.022414538	3.015577849	T/G		MODIFIER
BLUEA	NDVIg	S3A_732890228	3A	732890228	0.019023983	3.160952477	T/G		MODIFIER
BLUEQ	NDVIg	S3A_736970882	3A	736970882	0.030049996	3.329914863	C/G		MODIFIER
BLUEA	NDVIg	S3A_736970882	3A	736970882	0.026396535	3.719964998	C/G		MODIFIER
BLUEA	NDVIg	S3A_737114441	3A	737114441	0.020840271	3.419442621	T/C	TraesCS3A01G519100	MODERATE	rRNA N-glycosidase
BLUEQ	NDVIg	S3A_737114441	3A	737114441	0.025527401	3.492727451	T/C	TraesCS3A01G519100	MODERATE	rRNA N-glycosidase
BLUEA	NDVIg	S3A_737432147	3A	737432147	-0.016253911	3.085391137	G/T	TraesCS3A01G520500	MODIFIER	Chloroplast outer envelope 24 kD protein
BLUEA	NDVIg	S3A_737432167	3A	737432167	0.016253911	3.085391137	T/C	TraesCS3A01G520500	MODIFIER	Chloroplast outer envelope 24 kD protein
BLUEC	NDVIg	S3B_214280317	3B	214280317	0.01180613	3.229106824	A/G	TraesCS3B01G194000	MODIFIER	NAC domain protein,
BLUEC	NDVIg	S3B_221532349	3B	221532349	-0.017986302	4.181717347	G/A		MODIFIER
BLUEQ	NDVIg	S3B_612257172	3B	612257172	-0.034874974	3.455338218	G/A		MODIFIER
BLUEQ	NDVIg	S3B_784466451	3B	784466451	-0.02510579	3.170053719	G/C		MODIFIER
BLUEA	NDVIg	S3B_784466451	3B	784466451	-0.023692383	4.031729144	G/C		MODIFIER
BLUEA	NDVIg	S3B_785311769	3B	785311769	0.014612387	3.011518561	A/G	TraesCS3B01G550500	MODIFIER	Myb/SANT-like DNA-binding domain protein
BLUEQ	NDVIg	S3B_785311769	3B	785311769	0.018773642	3.349628866	A/G	TraesCS3B01G550500	MODIFIER	Myb/SANT-like DNA-binding domain protein
BLUEA	NDVIg	S3B_785311773	3B	785311773	0.014612387	3.011518561	A/G	TraesCS3B01G550500	MODIFIER	Myb/SANT-like DNA-binding domain protein
BLUEQ	NDVIg	S3B_785311773	3B	785311773	0.018773642	3.349628866	A/G	TraesCS3B01G550500	MODIFIER	Myb/SANT-like DNA-binding domain protein
BLUEQ	NDVIg	S4A_642400067	4A	642400067	-0.03840378	3.266381112	G/T		MODIFIER
BLUEC	NDVIg	S4B_110668153	4B	110668153	0.017540106	3.72315016	T/G		MODIFIER
BLUEC	NDVIg	S4B_587165017	4B	587165017	0.034482913	7.569409419	T/G		MODIFIER
BLUEC	NDVIg	S4B_613162709	4B	613162709	0.027638711	3.592775665	C/A	TraesCS4B01G322700	MODIFIER	MLO-like protein
BLUEC	NDVIg	S4B_613162710	4B	613162710	0.027638711	3.592775665	G/C	TraesCS4B01G322700	MODIFIER	MLO-like protein
BLUEA	NDVIg	S4D_122878460	4D	122878460	0.021552491	3.176893258	T/C		MODIFIER
BLUEQ	NDVIg	S5A_356222133	5A	356222133	0.021216792	3.029250215	T/A		MODIFIER
BLUEQ	NDVIg	S5A_356222163	5A	356222163	0.021216792	3.029250215	A/T		MODIFIER
BLUEC	NDVIg	S5A_436823457	5A	436823457	-0.020018285	3.016267192	C/T		MODIFIER
BLUEC	NDVIg	S5A_436823458	5A	436823458	0.020018285	3.016267192	T/C		MODIFIER
BLUEQ	NDVIg	S5A_548235500	5A	548235500	-0.037843445	3.63332081	C/T	TraesCS5A01G343700	MODIFIER	SAUR-like auxin-responsive protein family, putative
BLUEQ	NDVIg	S5A_548235503	5A	548235503	0.037843445	3.63332081	C/A	TraesCS5A01G343700	MODIFIER	SAUR-like auxin-responsive protein family, putative
BLUEQ	NDVIg	S5A_548507675	5A	548507675	0.034257091	3.024162359	G/A	TraesCS5A01G344000	MODERATE	Disease resistance protein (NBS-LRR class) family
BLUEA	NDVIg	S5A_590056740	5A	590056740	-0.020067498	3.102458211	G/A		MODIFIER
BLUEC	NDVIg	S5A_654155998	5A	654155998	-0.01853833	3.155207155	C/T	TraesCS5A01G483000	MODIFIER	WAT1-related protein
BLUEC	NDVIg	S5A_654155999	5A	654155999	0.01853833	3.155207155	T/C	TraesCS5A01G483000	MODIFIER	WAT1-related protein
BLUEC	NDVIg	S5A_660133817	5A	660133817	-0.021027606	3.50667754	T/C		MODIFIER
BLUEA	NDVIg	S5B_427650757	5B	427650757	0.020739476	3.353280165	T/C		MODIFIER
BLUEC	NDVIg	S5B_485905708	5B	485905708	-0.013558674	4.865396719	A/C	TraesCS5B01G301000	MODIFIER	ATP synthase subunit alpha
BLUEA	NDVIg	S5B_576867302	5B	576867302	0.019846676	3.462613351	A/G		MODIFIER
BLUEA	NDVIg	S5B_583295266	5B	583295266	-0.021130735	4.608534606	T/C	TraesCS5B01G407600	MODIFIER	Myb family transcription factor-like protein
BLUEA	NDVIg	S5B_583295527	5B	583295527	0.021651447	5.008845291	A/G	TraesCS5B01G407600	MODIFIER	Myb family transcription factor-like protein
BLUEC	NDVIg	S5B_583295527	5B	583295527	0.023556558	6.60482332	A/G	TraesCS5B01G407600	MODIFIER	Myb family transcription factor-like protein
BLUEA	NDVIg	S5B_585398903	5B	585398903	0.017931851	3.218154852	T/C		MODIFIER
BLUEA	NDVIg	S5B_592791845	5B	592791845	-0.01802681	3.666740731	C/T		MODIFIER
BLUEA	NDVIg	S5B_592792409	5B	592792409	-0.017210019	3.479987386	A/C		MODIFIER
BLUEA	NDVIg	S5B_594614262	5B	594614262	-0.017013584	3.227544087	A/C		MODIFIER
BLUEC	NDVIg	S5B_610301368	5B	610301368	0.03664211	6.132137132	G/C	TraesCS5B01G436900	MODIFIER	Acetyltransferase, GNAT family protein, expressed
BLUEA	NDVIg	S5B_711075505	5B	711075505	-0.023233123	3.18962099	G/A		MODIFIER
BLUEQ	NDVIg	S5D_373766669	5D	373766669	-0.029183294	3.538661963	C/T	TraesCS5D01G269900	MODIFIER	Anamorsin homolog
BLUEC	NDVIg	S5D_437342230	5D	437342230	0.01809581	3.258846727	T/C	TraesCS5D01G355900	LOW	Plant regulator RWP-RK family protein, putative
BLUEC	NDVIg	S5D_561645081	5D	561645081	-0.017248642	3.373692043	G/A	TraesCS5D01G560500	LOW	NBS-LRR disease resistance protein-like protein
BLUEC	NDVIg	S5D_561645127	5D	561645127	0.017248642	3.373692043	C/G	TraesCS5D01G560500	LOW	NBS-LRR disease resistance protein-like protein
BLUEA	NDVIg	S6A_39961388	6A	39961388	0.028139064	3.6658122	C/A		MODIFIER
BLUEC	NDVIg	S6B_17080041	6B	17080041	-0.020535781	4.398394522	T/C		MODIFIER
BLUEA	NDVIg	S6B_28174118	6B	28174118	-0.017103691	3.163402225	G/A		MODIFIER
BLUEQ	NDVIg	S6B_32726459	6B	32726459	0.021008322	3.142323301	C/A		MODIFIER
BLUEC	NDVIg	S6D_336184910	6D	336184910	-0.022326631	3.359992297	A/T		MODIFIER
BLUEQ	NDVIg	S6D_343793075	6D	343793075	0.034686706	3.031659386	T/C		MODIFIER
BLUEC	NDVIg	S7A_121783627	7A	121783627	-0.012458073	3.016578353	C/G		MODIFIER
BLUEC	NDVIg	S7A_730999593	7A	730999593	0.014466435	5.318489032	A/G	TraesCS7A01G558900	MODIFIER	F-box family protein
BLUEQ	NDVIg	S7B_225366113	7B	225366113	0.016610845	3.192250383	C/T		MODIFIER
BLUEA	NDVIg	S7B_423439926	7B	423439926	0.029277175	3.550928033	G/T		MODIFIER
BLUEA	NDVIg	S7B_423439952	7B	423439952	0.029277175	3.550928033	A/G		MODIFIER
BLUEA	NDVIg	S7B_426882778	7B	426882778	0.027138645	3.01109411	A/G	TraesCS7B01G226400	MODERATE	RING finger protein 13
BLUEQ	NDVIg	S7B_426882778	7B	426882778	0.034513551	3.28891992	A/G	TraesCS7B01G226400	MODERATE	RING finger protein 13
BLUEC	NDVIg	S7B_688734402	7B	688734402	0.011560574	4.335277686	G/A	TraesCS7B01G419500	MODIFIER	Glycerol-3-phosphate acyltransferase
BLUEA	NDVIg	S7B_701649237	7B	701649237	-0.019580742	3.780580196	G/A	TraesCS7B01G434600	MODERATE	FBD-associated F-box protein
BLUEA	NDVIg	S7B_701649273	7B	701649273	-0.019580742	3.780580196	T/G	TraesCS7B01G434600	MODIFIER	FBD-associated F-box protein
BLUEA	NDVIg	S7B_701649275	7B	701649275	0.019580742	3.780580196	C/T	TraesCS7B01G434600	MODIFIER	FBD-associated F-box protein
BLUEC	NDVIg	S7B_703938440	7B	703938440	-0.013723091	6.26996601	C/G		MODIFIER
BLUEA	NDVIg	S7D_635578722	7D	635578722	0.034418726	3.155840444	T/C	TraesCS7D01G552700	MODIFIER	NBS-LRR disease resistance protein
BLUEC	NDVIg	S7D_635578722	7D	635578722	0.024479009	4.175415722	T/C	TraesCS7D01G552700	MODIFIER	NBS-LRR disease resistance protein
BLUEC	SPAD	S1B_204428456	1B	204428456	2.36687727	3.152998489	C/G		MODIFIER
BLUEC	SPAD	S1B_204428462	1B	204428462	-2.356253778	3.844207161	C/T		MODIFIER
BLUEA	SPAD	S1B_204428462	1B	204428462	-2.331418613	4.453032968	C/T		MODIFIER
BLUEC	SPAD	S1B_4335636	1B	4335636	1.208189632	3.018926155	G/A	TraesCS1B01G007900	MODIFIER	E3 ubiquitin-protein ligase ORTHRUS 2
BLUEA	SPAD	S1B_4335636	1B	4335636	1.193916299	3.465072752	G/A	TraesCS1B01G007900	MODIFIER	E3 ubiquitin-protein ligase ORTHRUS 2
BLUEA	SPAD	S1B_4341220	1B	4341220	-1.284814858	3.578855264	C/T	TraesCS1B01G007900	LOW	E3 ubiquitin-protein ligase ORTHRUS 2
BLUEQ	SPAD	S1D_907114	1D	907114	2.332673578	3.134197267	G/C	TraesCS1D01G003300	MODERATE	SNF1-related protein kinase regulatory subunit beta-2
BLUEA	SPAD	S1D_907114	1D	907114	1.744008171	3.657866244	G/C	TraesCS1D01G003300	MODERATE	SNF1-related protein kinase regulatory subunit beta-2
BLUEQ	SPAD	S1D_907133	1D	907133	2.332673578	3.134197267	G/C	TraesCS1D01G003300	LOW	SNF1-related protein kinase regulatory subunit beta-2
BLUEA	SPAD	S1D_907133	1D	907133	1.744008171	3.657866244	G/C	TraesCS1D01G003300	LOW	SNF1-related protein kinase regulatory subunit beta-2
BLUEQ	SPAD	S2A_716459696	2A	716459696	-2.611862292	3.586610759	G/A		MODIFIER
BLUEQ	SPAD	S2A_735743353	2A	735743353	-1.992917413	3.125083024	C/A		MODIFIER
BLUEQ	SPAD	S2A_771191573	2A	771191573	-2.643373135	3.01694714	G/T		MODIFIER
BLUEQ	SPAD	S2A_771191578	2A	771191578	-2.643373135	3.01694714	C/T		MODIFIER
BLUEQ	SPAD	S2B_182926940	2B	182926940	-4.00048106	3.143879133	G/A	TraesCS2B01G203100	MODERATE	RB-like protein
BLUEQ	SPAD	S2B_265446269	2B	265446269	2.712214247	3.00995059	C/T		MODIFIER
BLUEC	SPAD	S2B_466014434	2B	466014434	-1.918302019	3.340369299	T/A		MODIFIER
BLUEA	SPAD	S2B_466014434	2B	466014434	-1.894100054	3.839158906	T/A		MODIFIER
BLUEA	SPAD	S2B_466014437	2B	466014437	-1.64022495	3.03252979	T/A		MODIFIER
BLUEC	SPAD	S2B_466014437	2B	466014437	-1.860100918	3.234723221	T/A		MODIFIER
BLUEA	SPAD	S2B_747190219	2B	747190219	1.687864858	3.024074243	G/T		MODIFIER
BLUEQ	SPAD	S2B_77994718	2B	77994718	-2.198623612	3.25870758	G/A		MODIFIER
BLUEQ	SPAD	S2B_77994723	2B	77994723	2.198623612	3.25870758	C/G		MODIFIER
BLUEC	SPAD	S2D_10904347	2D	10904347	-1.449322591	3.864957746	A/G	TraesCS2D01G024800	MODIFIER	Jasmonate-induced protein
BLUEC	SPAD	S2D_10904349	2D	10904349	-1.449322591	3.864957746	C/T	TraesCS2D01G024800	MODIFIER	Jasmonate-induced protein
BLUEA	SPAD	S2D_11171031	2D	11171031	1.218840856	3.079918671	T/C	TraesCS2D01G026300	MODIFIER	Glutamyl-tRNA (Gln) amidotransferase subunit A
BLUEC	SPAD	S2D_11171031	2D	11171031	1.428439711	3.483027293	T/C	TraesCS2D01G026300	MODIFIER	Glutamyl-tRNA (Gln) amidotransferase subunit A
BLUEA	SPAD	S2D_543318930	2D	543318930	-2.972636616	3.083675912	T/C	TraesCS2D01G430900	MODIFIER	Peptidyl-tRNA hydrolase II family protein
BLUEA	SPAD	S2D_543318957	2D	543318957	-2.972636616	3.083675912	G/C	TraesCS2D01G430900	MODIFIER	Peptidyl-tRNA hydrolase II family protein
BLUEQ	SPAD	S2D_574118879	2D	574118879	3.536277407	3.099297022	A/G	TraesCS2D01G469000	MODIFIER	GDSL-like Lipase/Acylhydrolase superfamily protein
BLUEA	SPAD	S2D_574118879	2D	574118879	2.787801368	3.982443671	A/G	TraesCS2D01G469000	MODIFIER	GDSL-like Lipase/Acylhydrolase superfamily protein
BLUEC	SPAD	S2D_9629191	2D	9629191	2.103076165	3.282670621	C/T	TraesCS2D01G020100	MODERATE	Kinase, putative
BLUEQ	SPAD	S3A_18973538	3A	18973538	1.662284223	3.263094559	A/G	TraesCS3A01G033000	MODIFIER	Protein kinase family protein
BLUEC	SPAD	S3A_457931642	3A	457931642	2.040692234	3.16782097	G/C		MODIFIER
BLUEC	SPAD	S3A_457931643	3A	457931643	-2.040692234	3.16782097	C/G		MODIFIER
BLUEQ	SPAD	S3A_609909640	3A	609909640	1.787502945	4.51661947	G/A		MODIFIER
BLUEQ	SPAD	S3B_27493630	3B	27493630	1.736008767	3.172437219	A/G		MODIFIER
BLUEC	SPAD	S3B_64498074	3B	64498074	1.181652864	3.142541686	C/T	TraesCS3B01G096300	MODIFIER	Heavy metal-associated protein
BLUEQ	SPAD	S3B_792189571	3B	792189571	-2.238969825	3.070121942	T/C		MODIFIER
BLUEA	SPAD	S3B_792189571	3B	792189571	-1.517542522	3.074517862	T/C		MODIFIER
BLUEC	SPAD	S4A_455027936	4A	455027936	2.19992366	3.573612418	C/A	TraesCS4A01G180700	MODIFIER	Ferritin
BLUEC	SPAD	S4A_625244392	4A	625244392	1.750060898	3.223607849	C/T	TraesCS4A01G346600	MODIFIER	F-box protein
BLUEA	SPAD	S4A_625244392	4A	625244392	1.63546665	3.351441141	C/T	TraesCS4A01G346600	MODIFIER	F-box protein
BLUEC	SPAD	S4A_674607284	4A	674607284	1.709613856	3.299282748	G/A	TraesCS4A01G400200	MODIFIER	3'(2'),5'-bisphosphate nucleotidase 1
BLUEA	SPAD	S4B_471430783	4B	471430783	1.643360062	3.441629649	A/T		MODIFIER
BLUEQ	SPAD	S5A_617174159	5A	617174159	3.176474745	3.452085091	T/C	TraesCS5A01G433500	MODIFIER	Lipid transfer protein
BLUEA	SPAD	S5A_671981994	5A	671981994	1.647239748	3.412076184	G/A	TraesCS5A01G507700	MODIFIER	F-box family protein
BLUEA	SPAD	S5B_592791824	5B	592791824	2.330294284	3.448240553	G/A		MODIFIER
BLUEQ	SPAD	S5B_592791824	5B	592791824	3.488345124	3.613600086	G/A		MODIFIER
BLUEA	SPAD	S5D_220760001	5D	220760001	1.462553339	3.184994959	G/A	TraesCS5D01G138700	MODIFIER	disease resistance protein (TIR-NBS-LRR class) family
BLUEC	SPAD	S5D_220760001	5D	220760001	1.644818615	3.347090459	G/A	TraesCS5D01G138700	MODIFIER	disease resistance protein (TIR-NBS-LRR class) family
BLUEQ	SPAD	S5D_359474566	5D	359474566	-3.215604255	3.218482882	C/G	TraesCS5D01G253100	MODIFIER	Zinc-finger homeodomain protein 1
BLUEC	SPAD	S6A_108213749	6A	108213749	1.410026349	3.304180322	G/T	TraesCS6A01G137500	MODIFIER	GDSL esterase/lipase
BLUEA	SPAD	S6B_131285725	6B	131285725	-1.392984648	3.019633498	T/C		MODIFIER
BLUEC	SPAD	S6B_131285725	6B	131285725	-1.549377706	3.112725442	T/C		MODIFIER
BLUEA	SPAD	S6B_150497646	6B	150497646	-2.110205012	3.316204844	T/C		MODIFIER
BLUEC	SPAD	S6B_150497646	6B	150497646	-2.358504203	3.446183751	T/C		MODIFIER
BLUEA	SPAD	S6B_3763220	6B	3763220	-1.111203292	3.268384143	G/A		MODIFIER
BLUEA	SPAD	S6B_3763225	6B	3763225	1.111203292	3.268384143	C/T		MODIFIER
BLUEC	SPAD	S6B_450494742	6B	450494742	-1.144874454	3.27213275	C/G		MODIFIER
BLUEA	SPAD	S6B_460273899	6B	460273899	1.054286801	3.140599881	C/G	TraesCS6B01G256300	MODIFIER	Receptor-like protein kinase
BLUEC	SPAD	S6B_462165779	6B	462165779	1.275536315	3.194357494	C/G	TraesCS6B01G257900	MODIFIER	Adenosine kinase-like protein
BLUEA	SPAD	S6B_462165779	6B	462165779	1.347861531	4.151077723	C/G	TraesCS6B01G257900	MODIFIER	Adenosine kinase-like protein
BLUEC	SPAD	S6D_16178496	6D	16178496	-1.813745712	3.555514299	C/T	TraesCS6D01G038900	MODIFIER	2-oxoglutarate (2OG) and Fe(II)-dependent oxygenase superfamily protein
BLUEA	SPAD	S6D_16178496	6D	16178496	-1.666653878	3.59048989	C/T	TraesCS6D01G038900	MODIFIER	2-oxoglutarate (2OG) and Fe(II)-dependent oxygenase superfamily protein
BLUEC	SPAD	S6D_16178499	6D	16178499	-1.813745712	3.555514299	A/T	TraesCS6D01G038900	MODIFIER	2-oxoglutarate (2OG) and Fe(II)-dependent oxygenase superfamily protein
BLUEA	SPAD	S6D_16178499	6D	16178499	-1.666653878	3.59048989	A/T	TraesCS6D01G038900	MODIFIER	2-oxoglutarate (2OG) and Fe(II)-dependent oxygenase superfamily protein
BLUEC	SPAD	S6D_16178505	6D	16178505	-1.813745712	3.555514299	A/C	TraesCS6D01G038900	MODIFIER	2-oxoglutarate (2OG) and Fe(II)-dependent oxygenase superfamily protein
BLUEA	SPAD	S6D_16178505	6D	16178505	-1.666653878	3.59048989	A/C	TraesCS6D01G038900	MODIFIER	2-oxoglutarate (2OG) and Fe(II)-dependent oxygenase superfamily protein
BLUEQ	SPAD	S6D_8578074	6D	8578074	-3.336615369	3.386244552	A/G	TraesCS6D01G022000	MODERATE	Mitochondrial transcription termination factor-like
BLUEQ	SPAD	S6D_8578085	6D	8578085	-3.38769507	3.424658591	C/T	TraesCS6D01G022000	LOW	Mitochondrial transcription termination factor-like
BLUEQ	SPAD	S6D_8578099	6D	8578099	-3.38769507	3.424658591	A/T	TraesCS6D01G022000	MODERATE	Mitochondrial transcription termination factor-like
BLUEQ	SPAD	S6D_8578114	6D	8578114	-3.38769507	3.424658591	C/G	TraesCS6D01G022000	MODERATE	Mitochondrial transcription termination factor-like
BLUEC	SPAD	S7A_410653793	7A	410653793	2.294913125	3.144782487	T/A		MODIFIER
BLUEQ	SPAD	S7A_563391742	7A	563391742	1.680375863	3.595853784	G/A		MODIFIER
BLUEA	SPAD	S7A_563391742	7A	563391742	1.222452107	4.014521185	G/A		MODIFIER
BLUEQ	SPAD	S7A_565347529	7A	565347529	1.983681473	4.384083621	T/G	TraesCS7A01G389100	MODIFIER	TBC1 domain family member
BLUEA	SPAD	S7A_565347529	7A	565347529	1.385900769	4.545596655	T/G	TraesCS7A01G389100	MODIFIER	TBC1 domain family member
BLUEQ	SPAD	S7A_567029997	7A	567029997	-1.814412916	3.609153663	C/T		MODIFIER
BLUEQ	SPAD	S7A_567030037	7A	567030037	1.814412916	3.609153663	G/A		MODIFIER
BLUEQ	SPAD	S7A_569134043	7A	569134043	1.729232945	3.398756323	T/C		MODIFIER
BLUEQ	SPAD	S7A_569134067	7A	569134067	-1.729232945	3.398756323	A/C		MODIFIER
BLUEA	SPAD	S7A_579648980	7A	579648980	-1.196372792	3.484122348	C/G	TraesCS7A01G399700	MODIFIER	Telomere repeat-binding factor like-protein
BLUEQ	SPAD	S7A_579648980	7A	579648980	-1.7856133	3.630850168	C/G	TraesCS7A01G399700	MODIFIER	Telomere repeat-binding factor like-protein
BLUEC	SPAD	S7A_644864716	7A	644864716	-2.266301545	3.143264131	A/G		MODIFIER
BLUEA	SPAD	S7A_644864716	7A	644864716	-2.326041973	3.869552876	A/G		MODIFIER
BLUEC	SPAD	S7A_644864763	7A	644864763	2.266301545	3.143264131	G/A		MODIFIER
BLUEA	SPAD	S7A_644864763	7A	644864763	2.326041973	3.869552876	G/A		MODIFIER
BLUEQ	SPAD	S7A_664780495	7A	664780495	-1.946769309	5.194960455	G/A	TraesCS7A01G468700	MODIFIER	Auxin responsive protein-like
BLUEQ	SPAD	S7B_704826623	7B	704826623	-2.328905979	3.035614166	A/G	TraesCS7B01G439500	MODIFIER	Enolase
BLUEQ	SPAD	S7B_704826632	7B	704826632	2.328905979	3.035614166	G/A	TraesCS7B01G439500	MODIFIER	Enolase
BLUEC	SPAD	S7D_37142233	7D	37142233	1.628197641	3.113490504	A/T		MODIFIER
BLUEA	SPAD	S7D_37142233	7D	37142233	1.641695743	3.709641928	A/T		MODIFIER
BLUEQ	SPAD	S7D_635578722	7D	635578722	-3.403656085	3.41726691	T/C	TraesCS7D01G552700	MODIFIER	NBS-LRR disease resistance protein
