# Supplementary material for: Genetic dissection of heat-responsive physiological traits to improve adaptation and increase yield potential in soft winter wheat
Source: BMC Genomics. 2020 Apr 20;21:315. doi: 10.1186/s12864-020-6717-7 (PMC7171738; doi:10.1186/s12864-020-6717-7)
Supplement: Supplementary file 9 — Additional file 9. Summary of significant pleiotropic MTAs associated with PTs, GY and other yield related traits. [file 12864_2020_6717_MOESM9_ESM.csv]

Additional file 9: Summary of significant pleiotropic MTAs associated with PTs, GY and other yield related traits
SNP	Trait	Dataset	Chromosome	Position	Effect	PVE	Alleles
S3A_12554694	MT	BLUEA	3A	12554694	-2.805986369	3.001643972	C/T
	TGW	BLUEQ	3A	12554694	-0.93	4.553590271	C/T
	GY	BLUEC	3A	12554694	-148.37	5.104443898	C/T
S3A_12554700	MT	BLUEA	3A	12554700	-2.805986369	3.001643972	C/T
	TGW	BLUEQ	3A	12554700	-0.93	4.553590271	C/T
	GY	BLUEC	3A	12554700	-148.37	5.104443898	C/T
S5A_590056740	NDVIa	BLUEA	5A	590056740	-0.010840053	5.797926191	G/A
	NDVIg	BLUEA	5A	590056740	-0.020067498	3.102458211	G/A
	HI	BLUEA	5A	590056740	-1.62	5.588172426	G/A
S6B_149148874	CT	BLUEA	6B	149148874	-0.20814292	3.090476436	G/C
	TGW	BLUEA	6B	149148874	-1.32	5.020772752	G/C
S7D_18808932	MT	BLUEA	7D	18808932	5.303290671	3.213164306	C/T
	TGW	BLUEQ	7D	18808932	1.16	4.049303651	C/T
